# Supplementary material for: Impact of Oral Lichen Planus on Oral Health-Related Quality of Life: A Systematic Review and Meta-Analysis
Source: Clin Pract. 2021 May 7;11(2):272–86. doi: 10.3390/clinpract11020040 (PMC8161446; doi:10.3390/clinpract11020040)
Supplement: Supplementary file 1 [file clinpract-11-00040-s001.zip]

Archive with 1 entries (1 files):
- clinpract-1187044-supplementary.pdf
